# Supplementary material for: A unique cell division protein critical for the assembly of the bacterial divisome
Source: eLife. 2024 Oct 3;12:RP87922. doi: 10.7554/eLife.87922 (PMC11449484; doi:10.7554/eLife.87922)
Supplement: Figure 1—source data 1. [file elife-87922-fig1-data1.zip]

Archive with 1 entries (1 files):
- PDF file containing original western blots for Figure 1C.pdf
