# Supplementary material for: A unique cell division protein critical for the assembly of the bacterial divisome
Source: eLife. 2024 Oct 3;12:RP87922. doi: 10.7554/eLife.87922 (PMC11449484; doi:10.7554/eLife.87922)
Supplement: Figure 1—source data 2. [file elife-87922-fig1-data2.zip]

Archive with 2 entries (2 files):
- Raw unedited gels for figure 1C-lower panel.tif
- Raw unedited gels for figure 1C-upper panel.tif
