# Supplementary material for: A unique cell division protein critical for the assembly of the bacterial divisome
Source: eLife. 2024 Oct 3;12:RP87922. doi: 10.7554/eLife.87922 (PMC11449484; doi:10.7554/eLife.87922)
Supplement: Figure 5—source data 1. [file elife-87922-fig5-data1.zip]

Archive with 3 entries (3 files):
- PDF file containing original western blots for Figure 5B.pdf
- PDF file containing original western blots for Figure 5C.pdf
- PDF file containing original western blots for Figure 5D.pdf
